# Supplementary material for: Machine Learning Identification of Obstructive Sleep Apnea Severity through the Patient Clinical Features: A Retrospective Study
Source: Life (Basel). 2023 Mar 5;13(3):702. doi: 10.3390/life13030702 (PMC10056063; doi:10.3390/life13030702)
Supplement: Supplementary file 1 [file life-13-00702-s001.zip]

Archive with 3 entries (3 files):
- Supplementary file S1. OSA clinical and endoscopic parameters.pdf
- Supplementary file S2. Mood and neurological Osa disorders .pdf
- Supplementary file S3. Osa comorbities.pdf
